# Supplementary material for: Association of inflammatory cytokines with obesity and pulmonary function testing
Source: PLoS One. 2023 Nov 22;18(11):e0294592. doi: 10.1371/journal.pone.0294592 (PMC10664933; doi:10.1371/journal.pone.0294592)
Supplement: S1 Data — (XLSX) [file pone.0294592.s001.xlsx]

## Sheet: FENO PROJECT final for publicat
S.No.	age	sex	weight	height	BMI	group	FEV1	FEV1Pred	FVC	FvcPred	FEV1FVC	FEV1FVCPRED	PEF	PEFPRED	FEF2575	FEF2575P	IL6	IL1B	GMCSF	IL7	IL8	IL10	FeNOlog
1	20	2	52.3	165	19.2	0	3.35	0.94	3.95	0.97	0.85	0.96	6.36	0.95	3.72	0.9	10.82	1.42	18.37	17.87	4.67	8.06	2.89037
2	20	2	50.1	160.5	19.4	0	2.93	0.86	3.24	0.84	0.9	1.01	5.7	0.87	3.9	0.9	7.84	1.32	14.61	21.17	7.61	1.31	3.09104
3	22	2	48.7	159.5	19.1	0	3.3	1	3.77	1	0.88	0.99	5.84	0.9	3.36	0.81	11.91	0.86	9.08	14.66	4.36	8.06	2.99573
4	21	2	59.6	160	23.3	0	3.41	1.01	3.56	0.93	0.96	1.07	6.21	0.95	3.62	0.86	6.39	0.5	7.42	17.04	6.93	7.89	2.19722
5	21	2	46.2	155.5	19.1	0	2.63	0.82	2.74	0.76	0.96	1.07	5.5	0.87	2.91	0.71	5.26	0.65	15.96	16.25	6.68	1.46	2.3979
6	20	2	45.4	152.5	19.7	0	2.91	0.93	3.35	0.97	0.87	0.95	4.84	0.77	3.34	0.78	5.64	0.67	19.03	20.1	9.65	6.73	1.79176
7	20	2	51.7	155.5	21.4	0	3.21	0.99	3.58	0.99	0.9	0.99	5.57	0.87	4.72	1.18	5.16	1.58	11.23	18.11	6.33	1.46	1.94591
8	21	2	69.3	170	24	0	3.48	0.93	3.93	0.91	0.88	1.01	6.65	0.97	4.6	1.08	7.24	1.35	11.76	19.11	10.33	10.76	2.30259
9	18	2	62.8	159	24.8	0	2.79	0.91	3.57	1.11	0.78	0.91	4.63	0.68	2.63	0.64	4.14	0.53	7.42	13.87	5.23	10	1.94591
10	21	1	56.5	166	20.7	0	3.25	0.78	4.14	0.85	0.79	0.92	7.82	0.86	4.06	1.02	4.46	0.38	5.51	5.75	5.02	4.22	3.04452
11	20	2	50.9	151	22.3	0	2.85	0.92	3.1	0.91	0.92	1.01	5.97	0.96	3.67	0.87	5.64	1.04	8.35	0.37	6.29	1.46	2.19722
12	18	2	53.9	160.5	20.9	0	3.29	0.95	4.4	1.13	0.75	0.83	4.97	0.76	3.39	0.81	3.93	0.86	6.85	14.81	5.57	2.75	3.17805
13	21	2	59.1	163	22.2	0	3.01	0.87	3.59	0.91	0.84	0.95	5.38	0.81	4.24	1	1.73	0.25	1.75	11.58	4.29	1.46	1.09861
14	19	2	60.8	165.2	22.3	0	2.74	0.76	2.85	0.69	0.96	1.09	5.21	0.77	4.05	1.38	5.74	0.39	8.9	14.12	5.72	4.57	2.94444
15	20	1	58.1	168	20.9	0	4.11	0.96	4.57	0.91	0.9	1.05	9.36	1.01	3.23	0.82	9.4	0.9	16.21	13.53	11.42	1.46	2.3979
16	19	2	50.9	164.6	18.8	0	3.31	0.93	3.51	0.86	0.94	1.07	6.86	1.02	3.73	1.06	3.93	0.18	5.31	12.54	3.95	1.46	1.94591
17	21	2	57	158.5	22.7	0	2.59	0.78	3.06	0.82	0.85	0.95	5.33	0.83	2.86	0.7	4.36	0.34	4.92	11.31	5.74	4.13	2.19722
18	22	2	53.4	157	21.7	0	2.33	0.72	3.02	0.83	0.77	0.86	5.82	0.91	3.32	0.81	6.71	0.91	11.58	18.53	6.42	5.51	2.30259
19	21	2	59.7	158	23.9	0	2.67	0.81	3.18	0.86	0.84	0.94	7.11	1.1	3.44	0.85	6.49	0.96	12.46	17.67	5.36	9.8	3.09104
20	19	1	65	179	20.4	0	3.01	0.7	4.5	0.94	0.7	0.81	3.03	0.35	4.17	0.97	3.07	0.59	3.81	15.89	2.71	1.46	#NULL!
21	19	1	51	170	17.7	0	3.91	0.89	4.21	0.82	0.93	1.08	5	0.53	4.9	1.14	4.3	0.97	8.9	17.2	9.99	7.4	2.3979
22	21	1	76.7	179	24	0	3.9	0.82	4.74	0.83	0.82	0.98	4.17	0.42	5.1	0.99	0.61	0.49	0.49	10.52	2.82	1.46	3.3322
23	20	1	56	163	21.5	0	3.07	0.75	3.84	0.82	0.8	0.93	4.56	0.51	2.92	0.66	3.07	0.73	10.88	21.02	9.99	1.46	2.89037
24	21	1	56	169	20	0	3.85	0.9	4.48	0.89	0.86	1.01	7.81	0.84	2.51	0.52	2.75	0.45	2.86	16.6	6.25	8.8	2.56495
25	20	1	56	163	21.4	0	3.11	0.76	4.18	0.88	0.74	0.86	3.41	0.38	3.93	0.95	5.1	1.09	4.32	10.69	3.93	4.9	1.94591
26	21	1	71.5	176	23.4	0	4.5	0.98	5.83	1.06	0.77	0.91	7.26	0.75	3.86	0.91	4.14	0.37	4.72	10.86	7.05	1.46	2.3979
27	20	2	46.5	156.5	19	0	2.66	0.81	3.06	0.84	0.87	0.97	6.11	0.95	4.47	1.01	3.93	0.71	10.17	16.07	2.98	5.36	2.30259
28	22	1	62.5	167	22.7	0	3.85	0.91	4.64	0.94	0.83	0.97	4.84	0.53	3.62	0.7	4.04	1.14	5.7	12.09	6.12	4.22	3.17805
29	20	1	64	172	21.9	0	3.64	0.82	4.69	0.89	0.78	0.91	4.08	0.43	3.75	0.74	9.19	0.97	15.2	14.96	6.85	5.4	2.94444
30	21	1	69	178	22	0	4.25	0.91	5.03	0.9	0.84	1	9.38	0.96	3.82	0.79	3.93	0.68	6.95	11.45	3.03	1.46	2.56495
31	21	1	62.8	175	20.6	0	3.56	0.78	4.45	0.82	0.8	0.95	4.85	0.5	#NULL!	#NULL!	6.33	0.69	16.55	15.1	4.05	1.79	#NULL!
32	18	1	66.8	176	21.8	0	2.96	0.73	4.01	0.92	0.74	0.86	3.48	0.42	5.09	1.03	4.14	0.55	7.98	18.11	6.36	1.46	2.07944
33	21	1	62.7	166	22.9	0	3.9	0.94	4.4	0.91	0.89	1.03	5.5	0.6	4.46	1.2	4.36	0.53	6.76	16.01	6.03	3.4	3.3673
34	21	1	69	178	22	0	3.73	0.8	4.47	0.8	0.83	0.99	8.68	0.89	3.31	0.87	3.34	0.45	8.72	11.45	8.1	1.46	1.94591
35	21	1	60.4	173	20.6	0	3.78	0.97	4.52	1.09	0.84	0.97	7.7	0.96	4.52	0.94	3.72	0.13	4.92	0.37	3.06	1.46	2.77259
36	20	1	54	169	19.1	0	3.64	0.84	4.26	0.84	0.85	1	5.56	0.59	3.88	0.82	3.66	0.54	2.43	13.15	2.65	1.46	3.63759
37	21	1	61.4	161	24	0	3.65	0.93	4.28	0.94	0.85	0.99	8.9	1.01	5.24	1.31	7.08	0.52	5.31	14.36	7.16	1.46	2.77259
38	18	2	54.1	146.5	25.2	0	2.81	1.15	3.09	1.2	0.91	1.06	5.85	1.02	3.24	0.72	2.54	0.63	5.41	13.34	5.57	4.74	2.19722
39	20	2	85.9	165.6	31.4	1	3.42	0.95	3.98	0.96	0.86	0.98	6.59	0.98	3.61	0.84	4.78	0.49	9.44	15.17	6.85	1.46	3.2581
40	21	2	62.4	157.7	25.2	0	3.28	1	3.74	1.01	0.88	0.98	7.22	1.12	3.62	0.88	7.19	0.72	15.2	17.26	6.57	4.4	2.3979
41	21	2	69.9	157.5	28.2	0	2.79	0.84	3.15	0.85	0.88	0.99	6.13	0.95	4.62	1.06	5.9	0.61	6.47	14.81	3.9	4.22	2.56495
42	23	2	85.9	159	34	1	2.92	0.89	3.48	0.94	0.84	0.95	6.22	0.97	4.5	0.9	8.21	0.77	7.98	14.2	5.63	1.46	2.56495
43	22	2	93.8	164.5	34.7	1	3.37	0.96	4.3	1.07	0.78	0.89	5.87	0.88	2.56	0.73	8.97	0.84	9.08	14.51	9.05	1.46	2.3979
44	18	2	65.8	159.5	25.9	0	3.09	1	3.49	1.08	0.89	1.03	5.42	0.79	4.22	0.9	10.17	0.97	4.72	12.75	8.4	1.46	2.63906
45	23	2	70.2	151.5	30.6	1	2.77	0.91	2.98	0.88	0.93	1.03	8.86	1.43	3.51	0.8	2.54	0.62	9.63	16.6	5.34	3.5	3.09104
46	19	2	79.9	170.5	27.5	0	3.41	0.9	3.65	0.84	0.93	1.07	6.72	0.97	5.09	1.04	9.4	0.71	15.54	16.93	9.22	1.31	3.04452
47	21	2	68.3	161.4	26.2	0	3.5	1.02	3.99	1.03	0.88	0.98	7.29	1.11	1.96	0.48	3.72	0.65	9.44	12.32	4.15	1.46	1.94591
48	19	1	92.5	184	27.4	0	3.9	0.79	5.13	0.86	0.76	0.91	4.73	0.46	3.08	0.74	6.6	0.95	9.44	12.96	2.92	6.34	3.4012
49	22	2	84.5	156	34.7	1	2.61	0.81	2.93	0.81	0.89	0.99	4.49	0.71	3.24	0.79	8.97	0.44	8.72	21.84	4.15	1.3	3.04452
50	18	2	94.8	151	41.6	1	2.45	0.78	2.76	0.8	0.89	0.97	4.46	0.71	#NULL!	#NULL!	8.43	0.59	10.08	16.25	4.81	5.36	2.19722
51	23	2	85	159	33.6	1	2.8	0.85	3.14	0.84	0.89	1	7.05	1.09	2.81	0.65	7.67	0.66	4.92	18.06	5.3	2.47	2.63906
52	21	2	62.1	152	26.9	0	2.93	0.94	3.74	1.09	0.78	0.86	5.46	0.87	5.04	1.08	4.04	0.48	9.81	16.31	9.46	1.46	2.30259
53	22	2	77.1	158	30.9	1	3.01	0.92	3.67	0.99	0.82	0.92	6.52	1.02	3.13	0.78	9.46	0.38	7.42	0.37	3.78	1.46	2.56495
54	19	2	75.5	160	29.5	0	3.45	1.01	4.27	1.11	0.81	0.9	5.13	0.78	3	0.72	6.55	0.79	11.23	17.15	9.91	6.07	2.19722
55	21	1	75	174	25	0	4.88	1.08	5.92	1.11	0.82	0.97	7.96	0.83	4.08	0.85	3.13	0.48	3.18	16.37	4.63	1.46	2.48491
56	18	2	59.7	148.2	27.3	0	2.89	0.95	3.29	1	0.88	0.96	5.81	0.95	3.46	0.83	2.22	0.48	6.09	13.15	0.37	1.46	3.29584
57	21	2	90.1	172	30.5	1	3.29	0.87	4.17	0.94	0.79	0.91	6.36	0.91	4.13	0.99	3.72	0.42	3.7	20.06	6.18	1.46	3.09104
58	21	1	104.4	164.5	38.8	1	4.28	1.28	5.2	1.44	0.82	0.96	6.76	0.93	3.78	0.92	21.32	0.47	1.4	11.16	7.01	1.46	2.56495
59	19	2	62.2	156	25.6	0	3.37	1.03	3.7	1.01	0.91	1.01	5.64	0.88	4.47	1.06	6.92	0.23	7.98	0.37	6.78	1.46	1.94591
60	20	2	79	160	30.9	1	2.97	0.87	3.34	0.87	0.89	0.99	6.13	0.94	3.95	0.91	6.06	0.19	5.99	13.87	9.46	1.46	3.58352
61	21	2	79.7	151.7	34.8	1	3.02	0.98	3.51	1.03	0.86	0.95	6.5	1.05	3.72	0.88	5.8	0.49	5.61	16.82	10.55	8.73	2.3979
62	21	1	106	167	38	1	3.59	0.85	4.11	0.83	0.87	1.02	7.29	0.79	2.97	0.63	2.65	0.36	7.79	18.11	4	1.46	3.09104
63	21	1	70.5	163	26.7	0	4.17	1.02	4.78	1.02	0.87	1.01	0.05	1.01	3.59	0.74	4.62	0.45	8.81	12.75	4.6	1.46	2.94444
64	19	1	110.1	178	34.8	1	4.37	1.04	5.19	1.16	0.84	0.98	7.04	0.83	4	0.81	6.49	1.65	14.86	15.5	5.09	3.3	3.04452
65	21	1	90	177	28.7	0	4.55	0.98	5.51	0.99	0.83	0.98	9.27	0.95	3.56	0.73	3.34	0.32	8.35	16.37	11.07	1.46	#NULL!
66	20	1	88	170	30.7	1	3.76	1.02	4.32	1.09	0.87	1.01	7.56	0.97	2.77	0.64	3.5	0.09	6.47	15.1	1.69	1.46	3.3322
67	22	1	125	165	46.1	1	3.75	0.91	4.5	0.94	0.83	0.97	5.85	0.64	2.74	0.58	12.68	0.75	9.44	16.71	4.86	2	3.21888
68	20	1	88.2	175	29	0	5.1	1.12	6.09	1.12	0.84	0.99	6.24	0.65	3.05	0.65	4.57	0.24	3.81	9.95	8.76	1.46	1.79176
69	28	1	111	170	38.5	1	3.02	0.82	3.69	0.93	0.82	0.95	4.86	0.63	2.82	0.67	3.34	0.68	7.98	12.54	5.09	1.46	3.04452
70	20	1	75.4	166	27.6	0	3.63	1.05	4.82	1.29	0.75	0.87	4.57	0.62	3.9	0.82	9.61	0.49	0.49	0.37	0.37	1.46	2.3979
71	18	1	115	167.5	41	1	3.86	0.9	4.82	0.97	0.8	0.93	5.85	0.63	3.08	0.73	6.06	0.71	12.55	17.15	3.4	4.49	3.17805
72	19	1	81.3	167.5	29.1	0	2.92	0.68	3.96	0.79	0.74	0.86	3.95	0.43	3.46	0.7	6.98	1.52	13.15	16.6	9.88	3	3.4012
73	18	1	119.6	183	35.8	1	3.98	0.8	4.22	0.71	0.94	1.12	8.85	0.87	2.78	0.67	9.3	0.91	7.04	10.69	6.29	7.23	2.3979
74	17	1	111	182	33.5	1	3.47	0.78	4.19	0.88	0.83	0.96	4.7	0.54	4.64	0.94	4.78	0.58	6.67	12.96	7.14	7.47	3.49651
75	21	1	90.8	171	31.1	1	#NULL!	#NULL!	#NULL!	#NULL!	#NULL!	#NULL!	#NULL!	#NULL!	4.28	0.89	4.68	0.44	8.16	17.36	7.84	1.46	2.56495
76	20	1	84.8	163	32	1	3.54	0.86	3.96	0.84	0.89	1.03	4.4	0.49	3.86	0.94	10.07	0.11	0.49	9.51	3.45	4.31	2.94444
77	19	1	104	177	33.5	1	3.41	0.73	3.98	0.71	0.86	1.01	4.49	0.46	4.81	1.02	3.82	0.42	4.92	14.66	7.01	1.46	3.29584
78	20	1	95.5	171.5	32.6	1	3.94	1.05	4.38	1.09	0.9	1.05	6.69	0.85	3.9	0.78	24.08	0.58	34.06	19.41	16.14	4	3.17805
79	19	1	123.7	178	38.8	1	4.18	1	5.14	1.15	0.81	0.95	5.04	0.6	3.8	0.78	8.65	0.28	5.9	18.8	9.42	1.46	3.21888
80	20	1	133.8	176	43.4	1	4.06	1	5.57	1.28	0.73	0.85	4.28	0.52	4.14	0.83	2.54	0.25	2.75	13.96	3.75	1.46	2.63906
